# Supplementary material for: Characterization of New Wheat-Thinopyrum intermedium Derivative Lines with Superior Genes for Stripe Rust and Powdery Mildew Resistance
Source: Plants (Basel). 2024 Aug 22;13(16):2333. doi: 10.3390/plants13162333 (PMC11359552; doi:10.3390/plants13162333)
Supplement: Supplementary file 1 [file plants-13-02333-s001.zip]

Archive with 1 entries (1 files):
- plants-3006389-supplementary.pdf
